# Supplementary material for: Oral PRI-002 treatment in patients with MCI or mild AD: a randomized, double-blind phase 1b trial
Source: Nat Commun. 2025 May 6;16:4180. doi: 10.1038/s41467-025-59295-z (PMC12053642; doi:10.1038/s41467-025-59295-z)
Supplement: Supplementary file 4 — Source Data [file 41467_2025_59295_MOESM4_ESM.xlsx]

## Sheet: Figure1 - PRI-002 plasma level
	day 1					day 28
Patient Number PRI-002	Pre-dose	30 min	1 h	2 h	4 h	Pre-dose	30 min	1 h	2 h	4 h
1	0	2.02	1.01	0.878	0.618	0.5	1.76	1.48	1.76	1.27
2	0	0.5	2.3	3.03	1.23	0.704	18.1	10.7	6.06	3.82
3	0	0.771	1.95	2.57	2.84	7.45	8.3	8	8.16	9.37
4	0	10.2	7.5	4.82	3.36	3.07	3.4	24.3	1.8	11
5	0	2.47	6.52	3.37	1.64	1.02	2.42	2.08	1.86	1.37
6	0	10.4	7.31	4.87	3.97	1.52	32.9	16.1	9.39	5.92
7	0	0.5	0.591	0.542	0.659	0.5	1.94	1.73	2.24	1.2
8	0	1.97	3.43	2.44	1.46	2.01	2.98	2.79	2.64	2.5
9	0	0.5	0.534	0.878	0.997

## Sheet: Figure2_ word list scores
	PRI-002										Placebo
Patient	1	2	3	4	5	6	7	8	9		1	2	3	4	5	6	7	8	9	10
Day 1	11	20	16	25	16	14	10	13	14		18	12	11	16	9	12	15	17	21	12
Day 28	16	25	17	25	14	15	14	12			19	14	16	20	8	9	16	17	19
Day 56	18	24	18	30	17	18	16	16	17		15	12	16	16	15	10	17	22	19	13

## Sheet: Figure3_correlation
PRI-002 plasma level Day 1 ng/ml	slope Abeta oligomers
2.02	0.4087
3.03	0.1526
2.84	0.3147
10.2	-0.0095
6.52	-0.4177
10.4	-0.1322
0.66	0.7258
3.43	1.237
1	0.635

## Sheet: Table 1
Demographic Data
PRI-002 Patient Number	Sex (f/m)	Age (yrs)				Placebo Patient Number	Sex (f/m)	Age (yrs)
1	f	77				1	m	78
2	m	70				2	m	77
3	f	71				3	f	77
4	f	55				4	m	79
5	m	77				5	f	70
6	f	78				6	f	78
7	m	74				7	m	78
8	m	66				8	f	77
9	f	74				9	f	69
						10	f	76
PRI-002 Patient Number	APOEe4 Carrier					Placebo Patient Number	APOEe4 Carrier
1						1
2						2
3						3	yes
4	yes					4
5						5
6						6
7	yes					7
8						8
9						9
Cognitive Measures (Baseline)
PRI-002 Patient Number	MMSE	WL learn	CDR-SB			Placebo Patient Number	MMSE	WL learn	CDR-SB
1	30	11				1	30	18
2	30	20				2	26	12
3	29	16	3			3	27	11	3
4	30	25	0.5			4	27	16	0.5
5	27	16	1.5			5	27	9	1.5
6	27	14	2.5			6	26	12	2.5
7	23	10	6			7	30	15	6
8	27	13	1			8	28	17	1
9	22	14	6			9	29	21	6
						10	30	12
CSF biomarker (Baseline)
PRI-002 Patient Number	p-tau181 [pg/ml]	t-tau [pg/ml]	Ratio Aβ 42/40	Aβ 1-42 oligomers [fM]		Placebo Patient Number	p-tau181 [pg/ml]	t-tau [pg/ml]	Ratio Aβ 42/40	Aβ 1-42 oligomers [fM]
1	80.7	492	0.0386565	1.71		1	84.9	515	0.0580128	1.22
2	62.6	605	0.0489434	19.18		2	62.8	371	0.0593355	1.24
3	70.4	475	0.0612503	8.04		3	67.9	399	0.0250904	1.44
4	51.7	410	0.0582385	1.53		4	116.6	685	0.0453727	3.07
5	203.3	1190	0.0412876	1.83		5	87.7	591	0.0407018	0.96
6	125.1	745	0.0335261	2.17		6	49.4	306	0.035494	1.21
7	68.7	385	0.0521245	0.78		7	115.9	708	0.0479735	1.26
8	207.4	1076	0.0319635	0.7		8	40.5	451	0.0529539	37.67
9	127.9	789	0.0438263	0.85		9	96.5	629	0.0447225	1.51
						10	130.8	780	0.0311741	1.01

## Sheet: Table 3
Biomarker
	p-tau [pg/ml]		t-tau [pg/ml]		Aβ42 [pg/ml]		Ratio Aβ42/40		Aβ42 oligomers [fM]					p-tau [pg/ml]		t-tau [pg/ml]		Aβ42 [pg/ml]		Ratio Aβ42/40		Aβ42 oligomers [fM]
PRI-002 Patient Number	Day 1	Day 28	Day 1	Day 28	Day 1	Day 28	Day 1	Day 28	Day 1	Day 28			Placebo Patient Number	Day 1	Day 28	Day 1	Day 28	Day 1	Day 28	Day 1	Day 28	Day 1	Day 28
1	80.7	89.8	492	514	366	456	0.0386565	0.0357059	1.71	2.27			1	84.9	97.3	515	580	644	602	0.0580128	0.0479949	1.22	1.52
2	62.6	65.7	605	645	579	595	0.0489434	0.044586	19.18	21.32			2	62.8	58.6	371	366	484	438	0.0593355	0.0534603	1.24	1.89
3	70.4	71.1	475	497	677	670	0.0612503	0.0592815	8.04	10			3	67.9	70.2	399	429	229	258	0.0250904	0.0252101	1.44	1.45
4	51.7	54.7	410	380	773	791	0.0582385	0.0564919	1.53	1.52			4	116.6	117.5	685	742	403	467	0.0453727	0.0475899	3.07	3.29
5	203.3	207.9	1190	1222	649	820	0.0412876	0.047075	1.83	1.37			5	87.7	78.09	591	495	522	402	0.0407018	0.037205	0.96	1.05
6	125.1	132.5	745	817	371	350	0.0335261	0.0333683	2.17	1.98			6	49.4	69	306	452	374	450	0.035494	0.0387764	1.21	1.15
7	68.7	74.3	385	462	606	512	0.0521245	0.0497861	0.78	1.29			7	115.9	137.6	708	814	593	712	0.0479735	0.0493964	1.26	1.24
8	207.4	216.1	1076	1157	378	223	0.0319635	0.0257863	0.7	1.65			8	40.5	54.3	451	609	856	916	0.0529539	0.0491311	37.67	48.88
9	127.9	99.8	789	594	783	748	0.0438263	0.041611	0.85	1.32			9	96.5	71.6	629	442	672	558	0.0447225	0.0425889	1.51	1.82
													10	130.8	131.1	780	730	398	427	0.0311741	0.0336035	1.01	1.48

## Sheet: Table 4
functional outcome measures
																WL learn			WL Recall			CDR-SB			MMSE
	WL learn			WL Recall			CDR-SB			MMSE					Placebo Patient Number	Day 1	Day 28	Day 56	Day 1	Day 28	Day 56	Day 1	Day 28	Day 56	Day 1	Day 28	Day 56
PRI-002 Patient Number	Day 1	Day 28	Day 56	Day 1	Day 28	Day 56	Day 1	Day 28	Day 56	Day 1	Day 28	Day 56			1	18	19	15	3	7	5	1	2	2	30	26	30
1	11	16	18	5	6	5		2	2	30	29	28			2	12	14	12	0	3	3	1.5	1	0.5	25	25	25
2	20	25	24	7	10	8		0	0.5	29	30	30			3	11	16	16	3	3	5	0.5	1.5	2.5	27	23	27
3	16	17	18	5	6	5	3	2	1.5	27	28	27			4	16	20	16	4	6	5	1	1	2.5	27	24	27
4	25	25	30	9	10	10	0.5	0	0	30	30	30			5	9	8	15	2	2	6	1	1		25	26	27
5	16	14	17	5	7	5	1.5	1.5	1.5	28	28	28			6	12	9	10	1	1	2	4	2	2	25	26	24
6	14	15	18	3	4	5	2.5	3	2.5	28	29	28			7	15	16	17	2	3	4	1.5			26	30	29
7	10	14	16	3	5	4	6	5.5	5	21	23	23			8	17	17	22	0	0	2	1.5	1	1.5	26	29	27
8	13	12	16	4	0	4	1	0	1.5	27	26	27			9	21	19	19	5	4	5	2	1	1.5	28	29	28
9	14		17	1		3	6		7	24		24			10	12		13	4		5				30		29
