# Supplementary material for: Oral PRI-002 treatment in patients with MCI or mild AD: a randomized, double-blind phase 1b trial
Source: Nat Commun. 2025 May 6;16:4180. doi: 10.1038/s41467-025-59295-z (PMC12053642; doi:10.1038/s41467-025-59295-z)
Supplement: Supplementary file 5 — Source Data [file 41467_2025_59295_MOESM5_ESM.xlsx]

## Sheet: Table S3
Clinical Chemistry
	Patient ID	Treatment	Sodium [mmol/l]							Patient ID	Treatment	Sodium [mmol/l]
			Screening	V1 Baseline (Day 1)	V3 (Day 14)	V5 EoT (Day 28)	V6 FU EoS (Day 56)					Screening	V1 Baseline (Day 1)	V3 (Day 14)	V5 EoT (Day 28)	V6 FU EoS (Day 56)
	1	PRI-002	137	139	138	142	139			1	Placebo	141	142	142	142	143
	2	PRI-002	138		136	136	138			2	Placebo	142		144	143	144
	3	PRI-002	141	139	141	142	140			3	Placebo	139	136	141	140	141
	4	PRI-002	144	143	141	141	140			4	Placebo	142	142	146	140	142
	5	PRI-002	142	142	142	141	144			5	Placebo	136	141	144	140	143
	6	PRI-002	143	144	143	140	141			6	Placebo	142	143	143	142	142
	7	PRI-002	142	141	141	139	141			7	Placebo	140	139	140	141	140
	8	PRI-002	138	138	138	139	140			8	Placebo	142	143	142	142	144
	9	PRI-002	141	137	137	138	136			9	Placebo	136	136	136	137	137
										10	Placebo	142	141	142	138	143
	Patient ID	Treatment	Potassium [mmol/l]							Patient ID	Treatment	Potassium [mmol/l]
			Screening	V1 Baseline (Day 1)	V3 (Day 14)	V5 EoT (Day 28)	V6 FU EoS (Day 56)					Screening	V1 Baseline (Day 1)	V3 (Day 14)	V5 EoT (Day 28)	V6 FU EoS (Day 56)
	1	PRI-002	5	4.3	3.9	4.5	4.4			1	Placebo	4.2	4.3	4.5	4	4
	2	PRI-002	4.2		4.5	5	4			2	Placebo	4.3		4.2	3.9	4.1
	3	PRI-002	4.1	4.7	3.9	3.8	4			3	Placebo	4	5.8	4.4	4	4.3
	4	PRI-002	4.5	3.9	4	3.6	4.5			4	Placebo	4.8	4.8	5.1	4.2	4.8
	5	PRI-002	4.9	4.3	4.3	4.6	4.1			5	Placebo	4	5.2	4.6	4.1	4.6
	6	PRI-002	4.3	4	4.1	3.7	4.1			6	Placebo	3.8	3.6	3.6	3.5	3.5
	7	PRI-002	4.7	4.9	4	4.3	4.1			7	Placebo	4.3	4.5	4.5	4.3	4.4
	8	PRI-002	4.3	3.9	4.1	4.4	3.7			8	Placebo	4.6	4.4	4.1	3.9	4
	9	PRI-002	3.7	3.9	4.2	4.2	3.7			9	Placebo	4.2	4.3	4.1	4.3	3.8
										10	Placebo	4.4	4.1	3.9	4.4	3.4
	Patient ID	Treatment	ALT [U/l]							Patient ID	Treatment	ALT [U/l]
			Screening	V1 Baseline (Day 1)	V3 (Day 14)	V5 EoT (Day 28)	V6 FU EoS (Day 56)					Screening	V1 Baseline (Day 1)	V3 (Day 14)	V5 EoT (Day 28)	V6 FU EoS (Day 56)
	1	PRI-002	21	20	20	22	18			1	Placebo	13	13	11	18	13
	2	PRI-002	48		42	30	38			2	Placebo	33		41	27	34
	3	PRI-002	21	23	21	24	24			3	Placebo	14	17	13	13	11
	4	PRI-002	19	19	19	18	16			4	Placebo	22	22	19	17	19
	5	PRI-002	23	20	21	21	18			5	Placebo	12	13	12	11	8
	6	PRI-002	19	17	16	19	17			6	Placebo	16	10	12	14	16
	7	PRI-002	42	35	41	37	18			7	Placebo	26	31	29	25	22
	8	PRI-002	24	23	23	28	21			8	Placebo	17	19	16	15	15
	9	PRI-002	60	58	73	69	85			9	Placebo	20	17	19	17	16
										10	Placebo	17	18	17	18	16
	Patient ID	Treatment	AST [U/l]							Patient ID	Treatment	AST [U/l]
			Screening	V1 Baseline (Day 1)	V3 (Day 14)	V5 EoT (Day 28)	V6 FU EoS (Day 56)					Screening	V1 Baseline (Day 1)	V3 (Day 14)	V5 EoT (Day 28)	V6 FU EoS (Day 56)
	1	PRI-002	26	24	20	28	25			1	Placebo	22	24	21	25	21
	2	PRI-002	41		38	28	35			2	Placebo	29		36	33	36
	3	PRI-002	26	49	30	31	29			3	Placebo	25	52	30	30	26
	4	PRI-002	28	25	22	26	24			4	Placebo	36	36	24	22	23
	5	PRI-002	28	21	28	26	22			5	Placebo	23	46	20	27	21
	6	PRI-002	23	23	24	29	24			6	Placebo	23	18	18	16	21
	7	PRI-002	28	37	29	27	23			7	Placebo	30	36	30	29	29
	8	PRI-002	33	33	29	34	26			8	Placebo	17	20	15	18	14
	9	PRI-002	47	52	55	50	98			9	Placebo	24	24	25	24	26
										10	Placebo	22	21	22	24	23
	Patient ID	Treatment	CRP [mg/l]							Patient ID	Treatment	CRP [mg/l]
			Screening	V1 Baseline (Day 1)	V3 (Day 14)	V5 EoT (Day 28)	V6 FU EoS (Day 56)					Screening	V1 Baseline (Day 1)	V3 (Day 14)	V5 EoT (Day 28)	V6 FU EoS (Day 56)
	1	PRI-002	0.7	1.1	0.7	0.5				1	Placebo	0.6	0.6
	2	PRI-002	8.9		5.5	8.9	9.1			2	Placebo	0.6		0.6	0.5
	3	PRI-002	1	1.3	1.3	0.7	1.1			3	Placebo				1.5	1.7
	4	PRI-002								4	Placebo
	5	PRI-002	0.8							5	Placebo
	6	PRI-002	5	1.5	0.7		0.6			6	Placebo		1.7	0.6		1
	7	PRI-002				0.7	0.7			7	Placebo
	8	PRI-002								8	Placebo	1.3	1.5	0.8	0.7	0.8
	9	PRI-002	7.7	6.3	7.6	6	4.7			9	Placebo	0.7		0.7	0.7	0.9
										10	Placebo	1	1.3	0.8	2.6	1.4
	Patient ID	Treatment	Creatine kinase [U/l]							Patient ID	Treatment	Creatine kinase [U/l]
			Screening	V1 Baseline (Day 1)	V3 (Day 14)	V5 EoT (Day 28)	V6 FU EoS (Day 56)					Screening	V1 Baseline (Day 1)	V3 (Day 14)	V5 EoT (Day 28)	V6 FU EoS (Day 56)
	1	PRI-002	100	103	107	126	109			1	Placebo	61	60	66	62	59
	2	PRI-002	79		82	77	66			2	Placebo	94		84	83	131
	3	PRI-002	80	115	98	83	114			3	Placebo	100	131	113	121	99
	4	PRI-002	82	76	105	89	91			4	Placebo	197	197	145	155	120
	5	PRI-002	258	122	131	188	191			5	Placebo	84	109	65	64	50
	6	PRI-002	81	70	86	98	81			6	Placebo	58	63	54	39	76
	7	PRI-002	62	66	62	64	83			7	Placebo	94	123	92	87
	8	PRI-002	322	472	342	365	159			8	Placebo	52	59	63	66	51
	9	PRI-002	66	59	74	105	73			9	Placebo	78	73	71	97	69
										10	Placebo	61	71	71	85	57
	Patient ID	Treatment	Creatinine [mg/dl]							Patient ID	Treatment	Creatinine [mg/dl]
			Screening	V1 Baseline (Day 1)	V3 (Day 14)	V5 EoT (Day 28)	V6 FU EoS (Day 56)					Screening	V1 Baseline (Day 1)	V3 (Day 14)	V5 EoT (Day 28)	V6 FU EoS (Day 56)
	1	PRI-002	0.6	0.7	0.57	0.6	0.62			1	Placebo	0.9	1	1.06	1.02	1.08
	2	PRI-002	1		1.1	1.2	0.94			2	Placebo	0.9		1	0.9	1.1
	3	PRI-002	0.84	0.84	0.78	0.79	0.75			3	Placebo	1.06	1.1	1	1.11	1.09
	4	PRI-002	0.65	0.7	0.67	0.59	0.63			4	Placebo	0.7	0.68	0.76	0.66	0.7
	5	PRI-002	1.37	1.34	1.26	1.34	1.39			5	Placebo	0.72	0.8	0.77	0.72	0.78
	6	PRI-002	0.62	0.64	0.64	0.65	0.66			6	Placebo	1.61	1.06	1.15	1.05	1.17
	7	PRI-002	0.9	0.91	0.9	0.93	0.99			7	Placebo	0.93	1.09	1.02	1.07	0.99
	8	PRI-002	0.83	0.75	0.84	0.78	0.82			8	Placebo	0.78	0.77	0.8	0.76	0.84
	9	PRI-002	1.3	1.45	1.16	1.25	1.31			9	Placebo	0.57	0.65	0.59	0.59	0.58
										10	Placebo	0.82	0.9	0.9	0.84	0.9
Hematology
	Patient ID	Treatment	Leucocytes [1/nl]							Patient ID	Treatment	Leucocytes [1/nl]
			Screening	V1 Baseline (Day 1)	V3 (Day 14)	V5 EoT (Day 28)	V6 FU EoS (Day 56)					Screening	V1 Baseline (Day 1)	V3 (Day 14)	V5 EoT (Day 28)	V6 FU EoS (Day 56)
	1	PRI-002	4.3	3.7	3.9	4.3	4			1	Placebo	5.6	5.7	4.7	6	5
	2	PRI-002	7.7	7	7	6.9	6.3			2	Placebo	9.5		6.6	6.3	6.4
	3	PRI-002	4.5	3.6	4.6	3.9	4.5			3	Placebo	4.9	5.6	4.9	5.1	6.3
	4	PRI-002	4.9	4.6	5.1	4.3	5.1			4	Placebo	4.3	4.3	4.8	4.3	5.2
	5	PRI-002	6.1	7	6.4	7.9	6.4			5	Placebo	11.6	9	11	9.6	8.9
	6	PRI-002	7.9	6.8	4.9	5.2	4.6			6	Placebo	4.1	4.8	4.6	4.6	5.3
	7	PRI-002	8.4	8.7	9	8.9	8			7	Placebo	3.8	3.9	4	3.6	3.7
	8	PRI-002	5.1	6.8	6.3	5.9	5.7			8	Placebo	7.7	7.6	6.7	6.7	7.2
	9	PRI-002	10.5	8.4	8.2	7.6	7.7			9	Placebo	4.1	3.9	3.3	3.4	3.4
										10	Placebo	7	6.4	6.2	8.8	7.3
	Patient ID	Treatment	Platelets [1/nl]							Patient ID	Treatment	Platelets [1/nl]
			Screening	V1 Baseline (Day 1)	V3 (Day 14)	V5 EoT (Day 28)	V6 FU EoS (Day 56)					Screening	V1 Baseline (Day 1)	V3 (Day 14)	V5 EoT (Day 28)	V6 FU EoS (Day 56)
	1	PRI-002	223	216	210	221	210			1	Placebo	383	375	383	370	375
	2	PRI-002	235	246	270	261	259			2	Placebo	172		173	162	162
	3	PRI-002	245	219	229	246	256			3	Placebo	251	244	266	244	245
	4	PRI-002	183	170	197	175	180			4	Placebo	150	150	130	140	137
	5	PRI-002	170	166	169	149	179			5	Placebo	390	339	335	357	359
	6	PRI-002	299	158	308	265	272			6	Placebo	296	185	260	231	253
	7	PRI-002	237	217	241	228	285			7	Placebo	246	233	255	220	228
	8	PRI-002	218	215	214	226	235			8	Placebo	269	256	274	232	250
	9	PRI-002	297	279	286	317	324			9	Placebo	236	235	246	227	239
										10	Placebo	240	220	242	208	251
	Patient ID	Treatment	Hemoglobin [g/dl]							Patient ID	Treatment	Hemoglobin [g/dl]
			Screening	V1 Baseline (Day 1)	V3 (Day 14)	V5 EoT (Day 28)	V6 FU EoS (Day 56)					Screening	V1 Baseline (Day 1)	V3 (Day 14)	V5 EoT (Day 28)	V6 FU EoS (Day 56)
	1	PRI-002	12.5	12.1	12.1	12.4	12.9			1	Placebo	14.8	14.6	14.5	14.1	15.9
	2	PRI-002	13.8	13.4	12.7	11.9	11.4			2	Placebo	14.3		14.5	14.4	14.5
	3	PRI-002	14	13.2	13.9	13.6	14			3	Placebo	13.4	13.2	13.1	12.5	13.7
	4	PRI-002	14.1	13.9	13.4	12.9	13.5			4	Placebo	13.6	13.6	14.1	12.9	13.4
	5	PRI-002	12.4	12.9	12.6	12.4	12.7			5	Placebo	14	13.5	14.2	13.5	14.2
	6	PRI-002	12.1	11.8	12.9	12.9	12.5			6	Placebo	13.6	12.5	13.6	12.8	13
	7	PRI-002	14.7	14.2	14.9	13.9	13.9			7	Placebo	13.6	12.9	13.2	12.9	13.2
	8	PRI-002	15.5	14.8	15.4	14.6	14.8			8	Placebo	13.6	13.5	13.6	12.8	13.06
	9	PRI-002	14.3	14.1	13.4	14.6	14.1			9	Placebo	11.7	11.9	11.8	11.5	12.5
										10	Placebo	14.4	13.6	13.2	13.2	14.1
	Patient ID	Treatment	Hematocrit [l/l]							Patient ID	Treatment	Hematocrit [l/l]
			Screening	V1 Baseline (Day 1)	V3 (Day 14)	V5 EoT (Day 28)	V6 FU EoS (Day 56)					Screening	V1 Baseline (Day 1)	V3 (Day 14)	V5 EoT (Day 28)	V6 FU EoS (Day 56)
	1	PRI-002	0.37	0.35	0.36	0.37	0.38			1	Placebo	0.43	0.43	0.43	0.42	0.46
	2	PRI-002	0.39	0.37	0.36	0.32	0.35			2	Placebo	0.41		0.43	0.4	0.4
	3	PRI-002	0.4	0.38	0.39	0.38	0.4			3	Placebo	0.4	0.38	0.4	0.36	0.39
	4	PRI-002	0.4	0.39	0.39	0.38	0.4			4	Placebo	0.4	0.4	0.4	0.38	0.4
	5	PRI-002	0.37	0.37	0.37	0.36	0.37			5	Placebo	0.4	0.41	0.42	0.4	0.47
	6	PRI-002	0.35	0.33	0.38	0.37	0.38			6	Placebo	0.4	0.36	0.39	0.38	0.39
	7	PRI-002	0.43	0.41	0.42	0.4	0.43			7	Placebo	0.41	0.38	0.39	0.37	0.39
	8	PRI-002	0.43	0.4	0.45	0.42	0.43			8	Placebo	0.41	0.41	0.41	0.38	0.41
	9	PRI-002	0.42	0.41	0.41	0.43	0.43			9	Placebo	0.34	0.34	0.34	0.34	0.36
										10	Placebo	0.41	0.39	0.38	0.39	0.42
	Patient ID	Treatment	Erythrocytes [1/pl]							Patient ID	Treatment	Erythrocytes [1/pl]
			Screening	V1 Baseline (Day 1)	V3 (Day 14)	V5 EoT (Day 28)	V6 FU EoS (Day 56)					Screening	V1 Baseline (Day 1)	V3 (Day 14)	V5 EoT (Day 28)	V6 FU EoS (Day 56)
	1	PRI-002	4	3.8	3.8	3.9	4			1	Placebo	4.6	4.5	4.5	4.5	4.8
	2	PRI-002	4	3.9	3.7	3.3	3.1			2	Placebo	4.5		4.6	4.5	4.6
	3	PRI-002	4.3	4.1	4.3	4.1	4.3			3	Placebo	4.3	4.3	4.2	4.1	4.3
	4	PRI-002	4.2	4.2	4.1	4	4.1			4	Placebo	4.3	4.3	4.4	4.1	4.3
	5	PRI-002	3.7	3.8	3.7	3.7	3.8			5	Placebo	4.5	4.4	4.5	4.4	4.5
	6	PRI-002	3.8	3.7	4	4	4			6	Placebo	4.5	4.1	4.5	4.3	4.4
	7	PRI-002	4.7	4.6	4.7	4.4	4.6			7	Placebo	4.4	4.1	4.2	4.1	4.2
	8	PRI-002	4.8	4.7	4.9	4.7	4.7			8	Placebo	4.8	4.8	4.8	4.5	4.8
	9	PRI-002	4.5	4.5	4.2	4.6	4.6			9	Placebo	3.8	4	3.9	3.8	4.1
										10	Placebo	4.7	4.5	4.5	4.5	4.8
Hematoserology
	Patient ID	Treatment	INR [%]							Patient ID	Treatment	INR [%]
			Screening	V1 Baseline (Day 1)	V3 (Day 14)	V5 EoT (Day 28)	V6 FU EoS (Day 56)					Screening	V1 Baseline (Day 1)	V3 (Day 14)	V5 EoT (Day 28)	V6 FU EoS (Day 56)
	1	PRI-002	117	117	114	114	114			1	Placebo	80	79	82	80	87
	2	PRI-002	49		53	95	57			2	Placebo	96		98	86	99
	3	PRI-002	108	103	111	111	117			3	Placebo	91	90	91	91	114
	4	PRI-002	111	103	114	103	114			4	Placebo	99	99	94	103	94
	5	PRI-002	103	103	114	103	108			5	Placebo	111	103	114	103	111
	6	PRI-002	108	108	106	98	101			6	Placebo	103	101	101	99	96
	7	PRI-002	87	87	81	82	77			7	Placebo	103	103	98	98	92
	8	PRI-002	98	101	89	100	101			8	Placebo	130	130	130	127	121
	9	PRI-002	120	117	114	108	121			9	Placebo	98	103		98	108
										10	Placebo	120	120	120		120
	Patient ID	Treatment	PTT [s]							Patient ID	Treatment	PTT [s]
			Screening	V1 Baseline (Day 1)	V3 (Day 14)	V5 EoT (Day 28)	V6 FU EoS (Day 56)					Screening	V1 Baseline (Day 1)	V3 (Day 14)	V5 EoT (Day 28)	V6 FU EoS (Day 56)
	1	PRI-002	27	27	29	32	31.3			1	Placebo	29	28	34	34.9	34.4
	2	PRI-002	41		41.1	28	38.2			2	Placebo	25		31	32	32.2
	3	PRI-002	30.2	30.1	29.6	29.4	31.1			3	Placebo	28.7	28.1	29.3	29.4	28.2
	4	PRI-002	27	25.7	28.8	29.2	28.1			4	Placebo	27.8	27.8	30.4	30.5	30.4
	5	PRI-002	31.3	31.5	32.7	31.5	32.1			5	Placebo	30.2	29.4	32.1	31.5	31.6
	6	PRI-002	28.8	28.2	29.5	28.1	28.4			6	Placebo	35.1	33	33.4	30.7	32.7
	7	PRI-002	32.4	32.1	33.4	30.6	31			7	Placebo	31.9	32.3	32.3	33.6	33.7
	8	PRI-002	26.8	28.2	29.2	26.8	28			8	Placebo	39	37.1	40.6	36.6	44.1
	9	PRI-002	29.9	30.2	32.9	32.3	31.6			9	Placebo	36.2	36.3		36.3	36.4
										10	Placebo	25.9	24.6	26.4		26.8

## Sheet: Table S4
	Patient PRI-002	1	2	3	4	5	6	7	8	9
	Day 1
	AUC 0-4 hours (ng*h/ml)	3.7	7.5	8.54	21.32	12.82	21.96	1.95	9.3	2.71
	C max (ng/ml)	2.02	3.03	2.84	10.2	6.52	10.4	0.7	3.43	1
	T max (h)	0.5	2	4	0.5	1	0.5	4	1	4
	Day 28
	AUD 0-4 hours (ng*h/ml)	5.90	30.16	33.62	70.89	7.19	48.91	6.83	10.55	*
	C max (ng/ml)	1.76	18.10	9.37	31.40	2.42	32.90	2.24	2.98	*
	T max (h)	0.50	0.50	4.00	0.50	0.50	0.50	2.00	0.50	*
	AUC 0-4 (Day 28/Day 1)	1.59	4.02	3.94	3.33	0.56	2.23	3.50	1.13	*
										*no parameter calculated due to the lack of PK samples

## Sheet: Table S5
	TMT-A			TMT-B			Fig Draw			Fig Recall			Clock			WL learn			WL Recall			WMS delayed recall
PRI-002 Patient Number	Day 1	Day 28	Day 56	Day 1	Day 28	Day 56	Day 1	Day 28	Day 56	Day 1	Day 28	Day 56	Day 1	Day 28	Day 56	Day 1	Day 28	Day 56	Day 1	Day 28	Day 56	Day 1	Day 28	Day 56
1	28	36	28	100	87	72	10	11	11	6	11	10	3	1	1	11	16	18	5	6	5	14	9	15
2	43	50	40	77	80	86	8	9	11	5	9	11	2	2	1	20	25	24	7	10	8	30	34	30
3	103	86	51	141	155	119	11	11	11	11	4	11	1	1	1	16	17	18	5	6	5	7	14	23
4	33	26	30	80	62	64	11	11	11	8	11	11	1	1	1	25	25	30	9	10	10	28	27	39
5	58	60	54	132	204	92	11	11	11	8	9	11	1	1	1	16	14	17	5	7	5	2	6	10
6	98	98	70	240	270	238	11	11	11	2	0	0	1	4	4	14	15	18	3	4	5	5	2	3
7	74	51	79	283	115	116	11	11	11	4	6	4	2	2	2	10	14	16	3	5	4	0	0	0
8	60	60	45	160	127	128	11	11	11	7	5	7	1	1	1	13	12	16	4	0	4	4	10	15
9	47		88	205		182	9		10	0		2	3		3	14		17	1		3	0		0
	TMT-A			TMT-B			Fig Draw			Fig Recall			Clock			WL learn			WL Recall			WMS delayed recall
Placebo Patient Number	Day 1	Day 28	Day 56	Day 1	Day 28	Day 56	Day 1	Day 28	Day 56	Day 1	Day 28	Day 56	Day 1	Day 28	Day 56	Day 1	Day 28	Day 56	Day 1	Day 28	Day 56	Day 1	Day 28	Day 56
1	39	32	35	184	103	86	11	11	11	4	9	11	1	1	1	18	19	15	3	7	5	3	0	0
2	46	42	40	94	104	111	11	11	11	3	2	6	1	1	1	12	14	12	0	3	3	0	3	6
3	31	50	41	75	107	170	11	11	11	6	11	9	3	3	3	11	16	16	3	3	5	3	2	11
4	48	64	56	160	172	118	11	11	11	9	4	10	1	1	1	16	20	16	4	6	5	3	1	8
5	27	34	28	75	85	75	11	11	11	2	4	4	1	1	1	9	8	15	2	2	6	0	1	0
6	50	37	47	181	130	140	11	11	11	5	6	7	1	1	1	12	9	10	1	1	2	1	0	0
7	73	50	55	150	107	110	11	11	11	0	5	4	3	3	3	15	16	17	2	3	4	0	3	2
8	56	61	56	78	96	80	10	10	8	0	2	1	1	1	2	17	17	22	0	0	2	0	1	3
9	49	42	45	118	116	156	10	11	11	9	7	7	2	2	2	21	19	19	5	4	5	4	19	19
10	34		34	100		77	9		10	4		7	2		2	12		13	4		5	7		9

## Sheet: Table S8
PRI-002 plasma level
		day 1									day 28
	Patient Number PRI-002	0h	0.5h	1 h	2 h	4 h				Patient Number PRI-002	0h	0.5h	1 h	2 h	4 h
	1	0	2.02	1.01	0.878	0.618				1	0.5	1.76	1.48	1.76	1.27
	2	0	0.5	2.3	3.03	1.23				2	0.704	18.1	10.7	6.06	3.82
	3	0	0.771	1.95	2.57	2.84				3	7.45	8.3	8	8.16	9.37
	4	0	10.2	7.5	4.82	3.36				4	3.07	3.4	24.3	1.8	11
	5	0	2.47	6.52	3.37	1.64				5	1.02	2.42	2.08	1.86	1.37
	6	0	10.4	7.31	4.87	3.97				6	1.52	32.9	16.1	9.39	5.92
	7	0	0.5	0.591	0.542	0.659				7	0.5	1.94	1.73	2.24	1.2
	6	0	1.97	3.43	2.44	1.46				6	2.01	2.98	2.79	2.64	2.5
	9	0	0.5	0.534	0.878	0.997				9
